# Supplementary material for: Potentiometric Chemical Sensors Based on Metal Halide Doped Chalcogenide Glasses for Sodium Detection
Source: Sensors (Basel). 2022 Dec 18;22(24):9986. doi: 10.3390/s22249986 (PMC9785170; doi:10.3390/s22249986)
Supplement: Supplementary file 1 [file sensors-22-09986-s001.zip]

Archive with 1 entries (1 files):
- sensors-2082992-supplementary.pdf
